# Supplementary material for: Differences in Inflammatory Genetic Profiles in Periodontitis Associated with Genetic and Immunological Disorders: A Systematic Review
Source: Biomedicines. 2025 Nov 21;13(12):2851. doi: 10.3390/biomedicines13122851 (PMC12730983; doi:10.3390/biomedicines13122851)
Supplement: Supplementary file 1 [file biomedicines-13-02851-s001.zip]

Archive with 1 entries (1 files):
- biomedicines-3965833-supplementary.pdf
